# Supplementary material for: Evaluating the transcriptional fidelity of cancer models
Source: Genome Med. 2021 Apr 29;13:73. doi: 10.1186/s13073-021-00888-w (PMC8086312; doi:10.1186/s13073-021-00888-w)
Supplement: Supplementary file 3 — Additional file 3: Table S3. Decision thresholds and the corresponding average precision, recall and F1 for the general classifier and subtype classifiers. [file 13073_2021_888_MOESM3_ESM.xlsx]

## Sheet: General Classifier
Table S3
Decision threshold and the corresponding average precision, recall and F1 measure for general classifier
		Threshold	Mean_Precision	Mean_Recall	Mean_F1
	BLCA	0.25	0.878551	0.867429	0.871284
	BRCA	0.25	0.987673	0.981143	0.984193
	CESC	0.25	0.864784	0.902286	0.882185
	COAD_READ	0.25	0.936037	0.977714	0.955897
	ESCA	0.25	0.759873	0.938857	0.838763
	GBM	0.25	0.874532	0.968571	0.918164
	HNSC	0.25	0.735605	0.908571	0.811887
	KIRC	0.25	0.964477	0.951429	0.957249
	KIRP	0.25	0.961873	0.945143	0.952615
	LGG	0.25	0.867742	0.958286	0.909794
	LIHC	0.25	0.992021	0.975429	0.983473
	LUAD	0.25	0.892157	0.958857	0.923395
	LUSC	0.25	0.839324	0.913714	0.873818
	OV	0.25	0.944345	0.978286	0.960589
	PAAD	0.25	0.960788	0.952	0.955767
	PRAD	0.25	1	1	1
	SARC	0.25	0.892494	0.974857	0.931185
	SKCM	0.25	0.99719	0.978857	0.987825
	STAD	0.25	0.682853	0.974286	0.802316
	TGCT	0.25	0.998235	0.953143	0.974644
	THCA	0.25	1	0.998286	0.99913
	UCEC	0.25	0.901394	0.969714	0.933826

## Sheet: UCEC
Table S3
Decision threshold and the corresponding average precision, recall and F1 measure for UCEC sub-type classifier
		Threshold	Mean_Precision	Mean_Recall	Mean_F1
	Endometrioid	0.33	0.91678	0.98125	0.944875
	Serous	0.33	0.924583	0.98125	0.950204
	Solid Tissue Normal	0.33	0.983333	0.9875	0.98451

## Sheet: STAD
Table S3
Decision threshold and the corresponding average precision, recall and F1 measure for STAD sub-type classifier
		Threshold	Mean_Precision	Mean_Recall	Mean_F1
	Diffuse	0.33	0.850657	0.771053	0.806938
	Intestinal	0.33	0.724503	0.963158	0.825847

## Sheet: PAAD
Table S3
Decision threshold and the corresponding average precision, recall and F1 measure for PAAD sub-type classifier
		Threshold	Mean_Precision	Mean_Recall	Mean_F1
	basal	0.23	0.73999	0.918182	0.814959
	classical	0.23	0.593162	0.877273	0.704769
	LowPurity	0.23	0.650822	0.95	0.767442

## Sheet: LUSC
Table S3
Decision threshold and the corresponding average precision, recall and F1 measure for LUSC sub-type classifier
		Threshold	Mean_Precision	Mean_Recall	Mean_F1
	basal	0.3	0.740879	0.916667	0.813891
	classical	0.3	0.758044	0.955556	0.839354
	primitive	0.3	0.80434	0.683333	0.728857
	secretory	0.3	0.829431	0.9	0.857967

## Sheet: LUAD
Table S3
Decision threshold and the corresponding average precision, recall and F1 measure for LUAD sub-type classifier
		Threshold	Mean_Precision	Mean_Recall	Mean_F1
	prox.-inflam	0.42	0.863096	0.821429	0.838529
	prox.-prolif.	0.42	0.902864	0.8	0.845505
	TRU	0.42	0.864051	0.921429	0.888892

## Sheet: LGG
Table S3
Decision threshold and the corresponding average precision, recall and F1 measure for LGG sub-type classifier
		Threshold	Mean_Precision	Mean_Recall	Mean_F1
	CL	0.34	0.78719	0.945	0.854721
	ME	0.34	0.865745	0.76	0.800527
	NE	0.34	0.883319	0.95	0.910449
	PN	0.34	0.790746	0.97	0.868369

## Sheet: KIRC
Table S3
Decision threshold and the corresponding average precision, recall and F1 measure for KIRC sub-type classifier
		Threshold	Mean_Precision	Mean_Recall	Mean_F1
	1	0.35	0.714545	0.9	0.794015
	2	0.35	0.73822	0.652083	0.687905
	3	0.35	0.862299	0.83125	0.84247
	4	0.35	0.779571	0.779167	0.776835
	Solid Tissue Normal	0.35	0.981904	0.98125	0.981239

## Sheet: HNSC
Table S3
Decision threshold and the corresponding average precision, recall and F1 measure for HNSC sub-type classifier
		Threshold	Mean_Precision	Mean_Recall	Mean_F1
	Atypical	0.39	0.885285	0.813333	0.842921
	Basal	0.39	0.829434	0.96	0.888284
	Classical	0.39	0.865111	0.59	0.694735
	Mesenchymal	0.39	0.840893	0.806667	0.819546
	Solid Tissue Normal	0.39	0.980755	0.94	0.958669

## Sheet: ESCA
Table S3
Decision threshold and the corresponding average precision, recall and F1 measure for ESCA sub-type classifier
		Threshold	Mean_Precision	Mean_Recall	Mean_F1
	AC	0.21	0.990308	1	0.99498
	ESCC	0.21	0.969011	1	0.98395

[truncated: 2 more sheets: COAD_READ, BRCA]
