# Supplementary material for: Evaluating the transcriptional fidelity of cancer models
Source: Genome Med. 2021 Apr 29;13:73. doi: 10.1186/s13073-021-00888-w (PMC8086312; doi:10.1186/s13073-021-00888-w)
Supplement: Supplementary file 4 — Additional file 4: Table S4. Training parameters used to train 16 cross-species classifiers. [file 13073_2021_888_MOESM4_ESM.xlsx]

## Sheet: Table S4
Table S4
Training parameters for 16 different cross-species classifiers
	Classification Methods	Classification Algorithm	Data Transformation	Gene Selection	Gene Pair Selection
	RF_ComBat+quantileNorm_Selection	Random Forest	ComBat corrected quantile normalization	30+30+30	NA
	RF_quantileNorm_Selection	Random Forest	quantile normalizaiton	30+30+30	NA
	RF_rank_Selection	Random Forest	rank	30+30+30	NA
	KNN_genePairs_Selection	KNN	gene pairs	30+30+30	75 gene pairs per cancer category
	RF_genePairs_Selection (CCN)	Random Forest	gene pairs	30+30+30	75 gene pairs per cancer category
	SVM_genePairs_Selection	SVM	gene pairs	30+30+30	75 gene pairs per cancer category
	KNN_ComBat+quantileNorm_NoSelection	KNN	ComBat corrected quantile normalization	All Genes	NA
	RF_ComBat+quantileNorm_NoSelection	Random Forest	ComBat corrected quantile normalization	All Genes	NA
	SVM_ComBat+quantileNorm_NoSelection	SVM	ComBat corrected quantile normalization	All Genes	NA
	KNN_quantileNorm_NoSelection	KNN	quantile normalizaiton	All Genes	NA
	RF_quantileNorm_NoSelection	Random Forest	quantile normalizaiton	All Genes	NA
	SVM_quantileNorm_NoSelection	SVM	quantile normalizaiton	All Genes	NA
	KNN_rank_NoSelection	KNN	rank	All Genes	NA
	RF_rank_NoSelection	Random Forest	rank	All Genes	NA
	SVM_rank_NoSelection	SVM	rank	All Genes	NA
	RF_genePairs_RandomSelectionFromSelectedGenes	Random Forest	gene pairs	30+30+30	1650 (same number as 75 per cancer category) random gene pairs from a pool of gene pairs generated using selected genes
					* 30+30+30 = selection the top 30 upregulated genes, 30 downregulated genes and 30 invariant genes for each cancer category
