# Supplementary material for: Evaluating the transcriptional fidelity of cancer models
Source: Genome Med. 2021 Apr 29;13:73. doi: 10.1186/s13073-021-00888-w (PMC8086312; doi:10.1186/s13073-021-00888-w)
Supplement: Supplementary file 5 — Additional file 5: Table S5. Accessions of tumor microarray data used in validation. [file 13073_2021_888_MOESM5_ESM.xlsx]

## Sheet: Table S5
Table S5
Accessions and citations of tumor microarray data used in the validation of CCN
GEO accession	PMID 1	PMID 2	PMID 3	PMID 4	Citation
GSE36771	22564725				Caldon, C. E. et al. Cyclin E2 Overexpression Is Associated with Endocrine Resistance but not Insensitivity to CDK2 Inhibition in Human Breast Cancer Cells. Molecular Cancer Therapeutics 11, 1488-1499 (2012).
GSE21653	20490655	22110708			Multiple: see PMID
GSE20685	21501481				Kao, K.-J., Chang, K.-M., Hsu, H.-C. & Huang, A. T. Correlation of microarray-based breast cancer molecular subtypes and clinical outcomes: implications for treatment optimization. BMC Cancer 11, 143 (2011).
GSE50948	24443618				Prat, A. et al. Research-based PAM50 subtype predictor identifies higher responses and improved survival outcomes in HER2-positive breast cancer in the NOAH study. Clin. Cancer Res. 20, 511-521 (2014).
GSE23177	21116709				Smeets, A. et al. Prediction of lymph node involvement in breast cancer from primary tumor tissue using gene expression profiling and miRNAs. Breast Cancer Res. Treat. 129, 767-776 (2011).
GSE26639	21631949				de Cremoux, P. et al. Importance of pre-analytical steps for transcriptome and RT-qPCR analyses in the context of the phase II randomised multicentre trial REMAGUS02 of neoadjuvant chemotherapy in breast cancer patients. BMC Cancer 11, 215 (2011).
GSE12276	19421193				Bos, P. D. et al. Genes that mediate breast cancer metastasis to the brain. Nature 459, 1005-1009 (2009).
GSE31448	22110708
GSE32646	22320227				Miyake, T. et al. GSTP1 expression predicts poor pathological complete response to neoadjuvant chemotherapy in ER-negative breast cancer. Cancer Sci. 103, 913-920 (2012).
GSE65194	25848952	23700430	23144294		Multiple: see PMID
GSE42568	23740839				Clarke, C. et al. Correlating transcriptional networks to breast cancer survival: a large-scale coexpression analysis. Carcinogenesis 34, 2300-2308 (2013).
GSE26682	21300766	21976543	25342389		Multiple: see PMID
GSE17536	19914252	22115830			Multiple: see PMID
GSE41328	17160039				Lin, G. et al. Reproducibility Probability Score--incorporating measurement variability across laboratories for gene selection. Nature biotechnology 24, 1476-1477 (2006).
GSE33114	22056143				de Sousa E Melo, F. et al. Methylation of cancer-stem-cell-associated Wnt target genes predicts poor prognosis in colorectal cancer patients. Cell Stem Cell 9, 476-485 (2011).
GSE26906	22496922				Birnbaum, D. J. et al. Expression Profiles in Stage II Colon Cancer According to APC Gene Status. Transl. Oncol. 5, 72-76 (2012).
GSE39582	23700391				Marisa, L. et al. Gene expression classification of colon cancer into molecular subtypes: characterization, validation, and prognostic value. PLoS Med. 10, e1001453 (2013).
GSE62080	17327601	30863148			Multiple: see PMID
GSE20916	20957034				Skrzypczak, M. et al. Modeling oncogenic signaling in colon tumors by multidirectional analyses of microarray data directed for maximization of analytical reliability. PLoS One 5, (2010).
GSE18088	21465190				Gröne, J. et al. Molecular profiles and clinical outcome of stage UICC II colon cancer patients. Int. J. Colorectal Dis. 26, 847-858 (2011).
GSE17537	19914252	22115830			Multiple: see PMID
GSE23878	21281787				Uddin, S. et al. Genome-wide expression analysis of Middle Eastern colorectal cancer reveals FOXM1 as a novel target for cancer therapy. Am. J. Pathol. 178, 537-547 (2011).
GSE60697	26267535				Fang, L. et al. ERK2-Dependent Phosphorylation of CSN6 Is Critical in Colorectal Cancer Development. Cancer Cell 28, 183-197 (2015).
GSE37892	22917480				Laibe, S. et al. A seven-gene signature aggregates a subgroup of stage II colon cancers with stage III. OMICS 16, 560-565 (2012).
GSE30540	22547595				Watanabe, T. et al. Chromosomal Instability (CIN) Phenotype, CIN High or CIN Low, Predicts Survival for Colorectal Cancer. Journal of Clinical Oncology 30, 2256-2264 (2012).
GSE50161	24078694				Griesinger, A. M. et al. Characterization of distinct immunophenotypes across pediatric brain tumor types. J. Immunol. 191, 4880-4888 (2013).
GSE4290	16616334				Sun, L. et al. Neuronal and glioma-derived stem cell factor induces angiogenesis within the brain. Cancer Cell 9, 287-300 (2006).
GSE60184	25277177				Li, J. et al. Epigenetic suppression of EGFR signaling in G-CIMP+ glioblastomas. Oncotarget 5, 7342-7356 (2014).
GSE36245	23079654				Sturm, D. et al. Hotspot mutations in H3F3A and IDH1 define distinct epigenetic and biological subgroups of glioblastoma. Cancer Cell 22, 425-437 (2012).
GSE53733	24615357				Reifenberger, G. et al. Molecular characterization of long-term survivors of glioblastoma using genome- and transcriptome-wide profiling. Int. J. Cancer 135, 1822-1831 (2014).
GSE32374	22711608				Macy, M. E. et al. Clinical and molecular characteristics of congenital glioblastoma. Neuro. Oncol. 14, 931-941 (2012).
GSE34824	22286061				Schwartzentruber, J. et al. Driver mutations in histone H3.3 and chromatin remodelling genes in paediatric glioblastoma. Nature 482, 226-231 (2012).
GSE41137	23136194				Liu, N. W. et al. Impact of ischemia and procurement conditions on gene expression in renal cell carcinoma. Clin. Cancer Res. 19, 42-49 (2013).
GSE53757	24962026				von Roemeling, C. A. et al. Neuronal pentraxin 2 supports clear cell renal cell carcinoma by activating the AMPA-selective glutamate receptor-4. Cancer Res. 74, 4796-4810 (2014).
GSE46699	24479813	24374825			Multiple: see PMID
GSE36895	22683710	24136348			Multiple: see PMID
GSE2109					No PMID listed in GEO
GSE45436	24160375				Wang, H.-W. et al. Forfeited hepatogenesis program and increased embryonic stem cell traits in young hepatocellular carcinoma (HCC) comparing to elderly HCC. BMC Genomics 14, 736 (2013).
GSE9843	18701503	21320499	21324318	25826076	Multiple: see PMID
GSE6222	18504433				Liao, Y.-L. et al. Identification of SOX4 target genes using phylogenetic footprinting-based prediction from expression microarrays suggests that overexpression of SOX4 potentiates metastasis in hepatocellular carcinoma. Oncogene 27, 5578-5589 (2008).
GSE19665	20345479				Deng, Y.-B. et al. Identification of genes preferentially methylated in hepatitis C virus-related hepatocellular carcinoma. Cancer Sci. 101, 1501-1510 (2010).
GSE41804	23426277				Hodo, Y. et al. Association of interleukin-28B genotype and hepatocellular carcinoma recurrence in patients with chronic hepatitis C. Clin. Cancer Res. 19, 1827-1837 (2013).
GSE10245	18486272				Kuner, R. et al. Global gene expression analysis reveals specific patterns of cell junctions in non-small cell lung cancer subtypes. Lung Cancer 63, 32-38 (2009).
GSE12667	18948947				Ding, L. et al. Somatic mutations affect key pathways in lung adenocarcinoma. Nature 455, 1069-1075 (2008).
GSE37745	23032747	29112949			Multiple: see PMID
GSE19188	20421987				Hou, J. et al. Gene expression-based classification of non-small cell lung carcinomas and survival prediction. PLoS One 5, e10312 (2010).
GSE40595	23824740				Yeung, T.-L. et al. TGF-B modulates ovarian cancer invasion by upregulating CAF-derived versican in the tumor microenvironment. Cancer Res. 73, 5016-5028 (2013).
GSE12172	19010816				Anglesio, M. S. et al. Mutation of ERBB2 provides a novel alternative mechanism for the ubiquitous activation of RAS-MAPK in ovarian serous low malignant potential tumors. Mol. Cancer Res. 6, 1678-1690 (2008).
GSE20565	20492709				Meyniel, J.-P. et al. A genomic and transcriptomic approach for a differential diagnosis between primary and secondary ovarian carcinomas in patients with a previous history of breast cancer. BMC Cancer 10, 222 (2010).
GSE18520	19962670				Mok, S. C. et al. A gene signature predictive for outcome in advanced ovarian cancer identifies a survival factor: microfibril-associated glycoprotein 2. Cancer Cell 16, 521-532 (2009).
GSE10971	18593983	21263043			Multiple: see PMID
GSE51373	24237932				Koti, M. et al. Identification of the IGF1/PI3K/NF ?B/ERK gene signalling networks associated with chemotherapy resistance and treatment response in high-grade serous epithelial ovarian cancer. BMC Cancer 13, 549 (2013).
GSE14001	19525924				Tung, C. S. et al. PAX2 expression in low malignant potential ovarian tumors and low-grade ovarian serous carcinomas. Mod. Pathol. 22, 1243-1250 (2009).
GSE26193	30244973	22101765			Multiple: see PMID
GSE55512	25867264				Abiko, K. et al. IFN-? from lymphocytes induces PD-L1 expression and promotes progression of ovarian cancer. Br. J. Cancer 112, 1501-1509 (2015).
GSE42404	24069258				Van den Broeck, A. et al. Human pancreatic cancer contains a side population expressing cancer stem cell-associated and prognostic genes. PLoS One 8, e73968 (2013).
GSE16515	19732725	27749787	23936393		Multiple: see PMID
GSE17891	21460848				Collisson, E. A. et al. Subtypes of pancreatic ductal adenocarcinoma and their differing responses to therapy. Nat. Med. 17, 500-503 (2011).
GSE15471	19260470	28881803			Multiple: see PMID
GSE22780					No PMID listed in GEO
GSE32688	22261810				Donahue, T. R. et al. Integrative survival-based molecular profiling of human pancreatic cancer. Clin. Cancer Res. 18, 1352-1363 (2012).
GSE17951	20663908	21459804			Multiple: see PMID
GSE32448	22343836				Derosa, C. A. et al. Elevated osteonectin/SPARC expression in primary prostate cancer predicts metastatic progression. Prostate Cancer Prostatic Dis. 15, 150-156 (2012).
GSE7307					No PMID listed in GEO
GSE32982	22735730				Vaarala, M. H., Hirvikoski, P., Kauppila, S. & Paavonen, T. K. Identification of androgen-regulated genes in human prostate. Mol. Med. Rep. 6, 466-472 (2012).
GSE3325	16286247				Varambally, S. et al. Integrative genomic and proteomic analysis of prostate cancer reveals signatures of metastatic progression. Cancer Cell 8, 393-406 (2005).
GSE26910	21611158				Planche, A. et al. Identification of prognostic molecular features in the reactive stroma of human breast and prostate cancer. PLoS One 6, e18640 (2011).
GSE55945	19737960				Arredouani, M. S. et al. Identification of the transcription factor single-minded homologue 2 as a potential biomarker and immunotherapy target in prostate cancer. Clin. Cancer Res. 15, 5794-5802 (2009).
GSE7553	18442402				Riker, A. I. et al. The gene expression profiles of primary and metastatic melanoma yields a transition point of tumor progression and metastasis. BMC Med. Genomics 1, 13 (2008).
GSE10282	20371714				Augustine, C. K. et al. Gene expression signatures as a guide to treatment strategies for in-transit metastatic melanoma. Mol. Cancer Ther. 9, 779-790 (2010).
GSE19293	20371714				Augustine, C. K. et al. Gene expression signatures as a guide to treatment strategies for in-transit metastatic melanoma. Mol. Cancer Ther. 9, 779-790 (2010).
GSE19234	19915147				Bogunovic, D. et al. Immune profile and mitotic index of metastatic melanoma lesions enhance clinical staging in predicting patient survival. Proc. Natl. Acad. Sci. U. S. A. 106, 20429-20434 (2009).
GSE35640	23715562				Ulloa-Montoya, F. et al. Predictive gene signature in MAGE-A3 antigen-specific cancer immunotherapy. J. Clin. Oncol. 31, 2388–2395 (2013).
GSE22968	21343562				Beasley, G. M. et al. Prospective multicenter phase II trial of systemic ADH-1 in combination with melphalan via isolated limb infusion in patients with advanced extremity melanoma. J. Clin. Oncol. 29, 1210–1215 (2011).
GSE34599					No PMID listed in GEO
GSE23376					No PMID listed in GEO
