# Supplementary material for: Evaluating the transcriptional fidelity of cancer models
Source: Genome Med. 2021 Apr 29;13:73. doi: 10.1186/s13073-021-00888-w (PMC8086312; doi:10.1186/s13073-021-00888-w)
Supplement: Supplementary file 9 — Additional file 9: Table S8. LUSC CCLs subtype comparison between CCN, Yu et al, Salvadores et al. [file 13073_2021_888_MOESM9_ESM.xlsx]

## Sheet: Table S8
Table S8
LUSC CCLs subtype comparison between CCN, Yu et al, Salvadores et al
CancerCellNet
Annotation	Cell-lines	basal	classical	primitive	Unknown	secretory	CCN categorization	CCN high scoring categoies	Salvadores et al	Yu et al
LUSC	Calu-1	0.018	0.019	0.223	0.672	0.068	Unknown	primitive		secretory
LUSC	EBC-1	0.041	0.031	0.285	0.601	0.042	Unknown	primitive		basal
LUSC	EPLC-272H	0.256	0.059	0.227	0.387	0.071	Unknown	basal		basal
LUSC	HARA	0.038	0.144	0.282	0.519	0.017	Unknown	primitive, classical	LUSC.classical	classical
LUSC	HCC-15	0.023	0.029	0.239	0.629	0.08	Unknown	primitive	LUSC.secretory	secretory
LUSC	HCC-95	0.039	0.429	0.366	0.14	0.026	classical, primitive	classical		classical
LUSC	HLF-a	0.025	0.027	0.126	0.766	0.056	Unknown	primitive		secretory
LUSC	KNS-62	0.159	0.159	0.37	0.257	0.055	primitive	primitive, classical, basal	LUSC.classical	basal
LUSC	LC-1F	0.053	0.388	0.487	0.06	0.012	classical, primitive	primitive		classical
LUSC	LK-2	0.024	0.106	0.363	0.498	0.009	Unknown	primitive, classical	LUSC.classical	primitive
LUSC	LOU-NH91	0.022	0.027	0.253	0.646	0.052	Unknown	primitive	LUSC.secretory	secretory
LUSC	LUDLU-1	0.102	0.323	0.222	0.331	0.022	Unknown	classical		classical
LUSC	NCI-H1385	0.021	0.082	0.363	0.524	0.01	Unknown	primitive		primitive
LUSC	NCI-H1703	0.021	0.032	0.295	0.61	0.042	Unknown	primitive
LUSC	NCI-H1869	0.049	0.052	0.434	0.389	0.076	primitive	primitive		basal
LUSC	NCI-H2170	0.01	0.107	0.379	0.494	0.01	Unknown	primitive	LUSC.primitive	primitive
LUSC	NCI-H226	0.02	0.027	0.168	0.735	0.05	Unknown	primitive		secretory
LUSC	NCI-H520	0.015	0.071	0.404	0.503	0.007	Unknown	primitive	LUSC.classical	primitive
LUSC	RERF-LC-AI	0.015	0.019	0.248	0.656	0.062	Unknown	primitive		secretory
LUSC	RERF-LC-Sq1	0.027	0.033	0.239	0.633	0.068	Unknown	primitive	LUSC.classical	secretory
LUSC	SK-MES-1	0.024	0.035	0.241	0.632	0.068	Unknown	primitive	LUSC.secretory	secretory
LUSC	Sq-1	0.033	0.022	0.252	0.623	0.07	Unknown	primitive	LUSC.classical	basal
LUSC	SW 900	0.023	0.011	0.235	0.668	0.063	Unknown	primitive	LUSC.secretory	secretory
