# Supplementary material for: Evaluating the transcriptional fidelity of cancer models
Source: Genome Med. 2021 Apr 29;13:73. doi: 10.1186/s13073-021-00888-w (PMC8086312; doi:10.1186/s13073-021-00888-w)
Supplement: Supplementary file 13 — Additional file 13: Table S12. Subtype classification profiles of GEMMs. [file 13073_2021_888_MOESM13_ESM.xlsx]

## Sheet: Table S12. LGG
Table S12
Subtype classifications of LGG GEMMs
	FMC1	FMC2	FMC3	FMC4	FMC5	FMC6	FMC7	FMC8	FMC9	FMC10	FMC11	FMOC1	FMOC2	FMOC3	FMOC4	FMOC5	FMOC6	FMPC1	FMPC2	FMPC3	FMPC4	FMPC5	F18C1	F18C2	F18C3	F18C4	F18C5	FMCcarbo1	FMCcarbo2	FMCcarbo3	FMCcarbo4	FMCcarbo5	FMCrapa1	FMCrapa2	FMCrapa3	FMCrapa4	FMCrapa5	FMCrapa6	FMCmin1	FMCmin2	FMCmin3	FMCmin4	FMCmin5	FMCmin6	FMCmin7	FMCmin8	FMCmin9	FMPCbkm120nvp1	FMPCbkm120nvp2
CL	0.16	0.145	0.148	0.14	0.105	0.161	0.137	0.163	0.188	0.178	0.186	0.158	0.126	0.166	0.156	0.129	0.194	0.136	0.127	0.121	0.142	0.152	0.132	0.123	0.134	0.152	0.147	0.181	0.172	0.155	0.157	0.134	0.159	0.174	0.136	0.184	0.141	0.139	0.11	0.126	0.149	0.112	0.115	0.129	0.165	0.163	0.107	0.153	0.139
ME	0.598	0.59	0.619	0.588	0.669	0.482	0.548	0.529	0.502	0.425	0.499	0.476	0.46	0.554	0.457	0.53	0.545	0.583	0.622	0.6	0.513	0.582	0.441	0.481	0.419	0.388	0.445	0.533	0.557	0.572	0.488	0.487	0.518	0.542	0.487	0.509	0.612	0.59	0.694	0.611	0.557	0.616	0.594	0.518	0.534	0.609	0.571	0.495	0.478
NE	0.083	0.097	0.062	0.098	0.058	0.146	0.103	0.108	0.107	0.192	0.139	0.124	0.126	0.09	0.165	0.113	0.075	0.08	0.072	0.072	0.15	0.071	0.219	0.178	0.206	0.283	0.225	0.084	0.08	0.082	0.125	0.156	0.116	0.098	0.132	0.101	0.074	0.068	0.056	0.067	0.109	0.083	0.1	0.144	0.126	0.069	0.096	0.117	0.168
PN	0.063	0.064	0.084	0.086	0.06	0.097	0.125	0.105	0.104	0.102	0.088	0.126	0.228	0.097	0.137	0.095	0.112	0.073	0.051	0.06	0.064	0.063	0.101	0.078	0.099	0.085	0.083	0.106	0.134	0.091	0.117	0.091	0.112	0.081	0.093	0.105	0.076	0.075	0.056	0.088	0.095	0.086	0.081	0.094	0.082	0.056	0.085	0.107	0.076
Unknown	0.096	0.104	0.087	0.088	0.108	0.114	0.087	0.095	0.099	0.103	0.088	0.116	0.06	0.093	0.085	0.133	0.074	0.128	0.128	0.147	0.131	0.132	0.107	0.14	0.142	0.092	0.1	0.096	0.057	0.1	0.113	0.132	0.095	0.105	0.152	0.101	0.097	0.128	0.084	0.108	0.09	0.103	0.11	0.115	0.093	0.103	0.141	0.128	0.139
[truncated: 1 more columns]

## Sheet: Table S12. LUAD
Table S12
Subtype classifications of LUAD GEMMs
	s1795	s2521	s2467	s2669	s2503	s2625	s2596	s2617	JC243D	JC243B	JC242C	JC248B	JC243A	JC198	JC247C	JC245A	LU8252.2	LU8314	LU8316	LU8185	LU8315	LU8322	LU8107	LU8165.2	LU8105.a	LU8245	LU8260	LU8370
prox.-inflam	0.198	0.187	0.197	0.181	0.178	0.217	0.209	0.202	0.212	0.331	0.247	0.231	0.279	0.293	0.225	0.373	0.24	0.207	0.227	0.327	0.273	0.254	0.279	0.168	0.223	0.213	0.247	0.227
prox.-prolif.	0.252	0.241	0.209	0.309	0.295	0.242	0.275	0.237	0.181	0.193	0.202	0.167	0.214	0.183	0.191	0.234	0.309	0.248	0.298	0.248	0.259	0.24	0.232	0.286	0.263	0.245	0.278	0.329
Unknown	0.229	0.212	0.242	0.183	0.235	0.266	0.226	0.228	0.256	0.212	0.251	0.259	0.259	0.196	0.3	0.214	0.187	0.152	0.117	0.162	0.183	0.121	0.184	0.191	0.258	0.162	0.198	0.146
TRU	0.321	0.36	0.352	0.327	0.292	0.275	0.29	0.333	0.351	0.264	0.3	0.343	0.248	0.328	0.284	0.179	0.264	0.393	0.358	0.263	0.285	0.385	0.305	0.355	0.256	0.38	0.277	0.298

## Sheet: Table S12. LUSC
Table S12
Subtype classifications of LUSC GEMMs
	JC233	JC230	JC191	JC156	JC262	JC264A	JC163	JC231	JC229	GM184_1	GM184_2	GM286_3	GM183_4	GM335_5	GM182_6	GM356_3	GM356_5	GM356_8	GM346_4	GM254_6	GM347_1	GM347_7	GM249_2
basal	0.112	0.23	0.161	0.209	0.204	0.134	0.246	0.184	0.141	0.16	0.141	0.127	0.118	0.171	0.108	0.207	0.247	0.217	0.217	0.183	0.146	0.233	0.213
classical	0.063	0.044	0.047	0.039	0.038	0.039	0.04	0.05	0.059	0.041	0.036	0.032	0.042	0.039	0.053	0.04	0.046	0.043	0.062	0.041	0.055	0.055	0.048
primitive	0.325	0.243	0.259	0.205	0.211	0.195	0.159	0.187	0.323	0.201	0.175	0.148	0.244	0.178	0.232	0.221	0.209	0.264	0.207	0.202	0.199	0.238	0.21
Unknown	0.161	0.176	0.132	0.14	0.14	0.148	0.146	0.186	0.137	0.388	0.397	0.55	0.239	0.402	0.463	0.172	0.125	0.143	0.177	0.212	0.375	0.2	0.207
secretory	0.339	0.307	0.401	0.407	0.407	0.484	0.409	0.393	0.34	0.21	0.251	0.143	0.357	0.21	0.144	0.36	0.373	0.333	0.337	0.362	0.225	0.274	0.322

## Sheet: Table S12. PAAD
Table S12
Subtype classifications of PAAD GEMMs
	B6_Ctr1	B6_Ctr2	B6_Ctr3	B6_Ctr4	B6_Ctr6	B6_Ctr7	B6_Ctr5	B6_MK2	B6_MK3	B6_MK4	B6_MK5	B6_MK1	C3H_Ctr1	C3H_Ctr2	C3H_Ctr3	C3H_Ctr4
basal	0.04	0.063	0.044	0.053	0.049	0.048	0.133	0.05	0.035	0.048	0.033	0.053	0.128	0.053	0.062	0.112
classical	0.05	0.07	0.051	0.062	0.057	0.069	0.124	0.068	0.058	0.053	0.055	0.075	0.139	0.06	0.064	0.107
LowPurity	0.092	0.1	0.101	0.097	0.09	0.086	0.157	0.092	0.081	0.089	0.088	0.113	0.154	0.099	0.107	0.19
Unknown	0.818	0.767	0.804	0.788	0.804	0.797	0.586	0.79	0.826	0.81	0.824	0.759	0.579	0.788	0.767	0.591

## Sheet: Table S12. UCEC
Table S12
Subtype classifications of UCEC GEMMs
	PRPL_6144	PRPL_6148	PRPL_6149	PRPL.Csf3r_6126	PRPL.Csf3r_6127	PRPL.Csf3r_6129	PRPL.Csf3r_6130
Endometrioid	0.359	0.359	0.338	0.29	0.323	0.352	0.319
Unknown	0.21	0.203	0.209	0.208	0.208	0.183	0.185
Serous	0.361	0.36	0.366	0.415	0.391	0.389	0.413
Solid Tissue Normal	0.07	0.078	0.087	0.087	0.078	0.076	0.083
