# Supplementary material for: Evaluating the transcriptional fidelity of cancer models
Source: Genome Med. 2021 Apr 29;13:73. doi: 10.1186/s13073-021-00888-w (PMC8086312; doi:10.1186/s13073-021-00888-w)
Supplement: Supplementary file 14 — Additional file 14: Table S13. General classification profiles of tumoroids. [file 13073_2021_888_MOESM14_ESM.xlsx]

## Sheet: Tab S13. Tumoroid_sampleTab
Table S13
Tumoroids sample table
Cancer_Category	Tumoroid_Name
BLCA (PDMR)	772611-094-R
BLCA (PDMR)	BL0293-F563
BRCA (PDMR)	171881-019-R
BRCA (PDMR)	885512-296-R
CESC (PDMR)	313798-341-R
COAD_READ (PDMR)	128783-104-T
COAD_READ (PDMR)	135848-042-T
COAD_READ (PDMR)	145919-334-R
COAD_READ (PDMR)	155919-109-R
COAD_READ (PDMR)	176247-063-R
COAD_READ (PDMR)	185487-224-T
COAD_READ (PDMR)	188146-221-R
COAD_READ (PDMR)	189374-263-R
COAD_READ (PDMR)	192522-019-R
COAD_READ (PDMR)	215974-263-R
COAD_READ (PDMR)	233499-124-R
COAD_READ (PDMR)	234829-215-T
COAD_READ (PDMR)	244465-170-R
COAD_READ (PDMR)	254851-301-R
COAD_READ (PDMR)	255893-291-R
COAD_READ (PDMR)	259778-044-R
COAD_READ (PDMR)	276233-004-R
COAD_READ (PDMR)	282377-053-R
COAD_READ (PDMR)	296347-364-R
COAD_READ (PDMR)	299373-070-T
COAD_READ (PDMR)	328469-098-R
COAD_READ (PDMR)	361931-004-R
COAD_READ (PDMR)	381356-305-R
COAD_READ (PDMR)	388556-164-R
COAD_READ (PDMR)	439559-082-T
COAD_READ (PDMR)	445685-031-R
COAD_READ (PDMR)	451658-271-R
COAD_READ (PDMR)	463943-066-T
COAD_READ (PDMR)	475296-252-R
COAD_READ (PDMR)	483684-250-R
COAD_READ (PDMR)	514821-333-R
COAD_READ (PDMR)	555926-031-R
COAD_READ (PDMR)	572918-348-R
COAD_READ (PDMR)	588824-173-R
COAD_READ (PDMR)	616215-338-R
COAD_READ (PDMR)	624824-186-R
COAD_READ (PDMR)	638234-109-R
COAD_READ (PDMR)	714174-038-R
COAD_READ (PDMR)	722911-139-R
COAD_READ (PDMR)	753774-173-T
COAD_READ (PDMR)	762968-020-R
COAD_READ (PDMR)	764511-343-R
COAD_READ (PDMR)	764851-200-R
COAD_READ (PDMR)	782815-120-R
COAD_READ (PDMR)	784911-089-T
COAD_READ (PDMR)	817829-284-R
COAD_READ (PDMR)	825966-067-R
COAD_READ (PDMR)	857933-349-R
COAD_READ (PDMR)	884544-143-R
COAD_READ (PDMR)	913389-277-R
COAD_READ (PDMR)	945468-187-T
COAD_READ (PDMR)	967376-340-R
COAD_READ (PDMR)	979744-088-R
COAD_READ (PDMR)	991263-137-R1
COAD_READ (PDMR)	991263-137-R2
COAD_READ (PDMR)	CN0375-F725
KIRP (PDMR)	743489-274-T
LUAD (PDMR)	349418-098-R
LUAD (PDMR)	538559-288-R
LUAD (PDMR)	K22795-001-R
LUAD (PDMR)	LG0481-F231
LUAD (PDMR)	LG0567-F671
LUSC (PDMR)	618468-307-R
LUSC (PDMR)	827478-307-R
LUSC (PDMR)	864244-320-R
LUSC (PDMR)	LG0551-F552
OV (PDMR)	683768-134-T
PAAD (PDMR)	292921-168-R
PAAD (PDMR)	454973-116-R2
PAAD (PDMR)	454973-116-R3
PAAD (PDMR)	485176-168-R4
PAAD (PDMR)	485368-065-R3
PAAD (PDMR)	521955-158-R2
PAAD (PDMR)	521955-158-R6
PAAD (PDMR)	521955-158-R7
PAAD (PDMR)	616732-234-R1
PAAD (PDMR)	619344-162-R
PAAD (PDMR)	699152-130-R
PAAD (PDMR)	777334-354-R1
PAAD (PDMR)	868679-213-R
PAAD (PDMR)	982778-135-R
SKCM (PDMR)	283228-195-R
SKCM (PDMR)	425362-245-T
SKCM (PDMR)	773659-155-R
SKCM (PDMR)	846914-101-R
SKCM (PDMR)	876135-273-R
SKCM (PDMR)	899932-113-R7
UCEC (PDMR)	379773-124-R
UCEC (PDMR)	474377-126-R
UCEC (PDMR)	485977-131-R
UCEC (PDMR)	486699-345-R
UCEC (PDMR)	876862-298-R
UCEC (PDMR)	886662-343-R
LIHC (Broutier)	GSM2653839_HCC1
LIHC (Broutier)	GSM2653840_HCC1
LIHC (Broutier)	GSM2653841_HCC3
BLCA (Lee)	MS003
BLCA (Lee)	MS016
BLCA (Lee)	MS024
BLCA (Lee)	MS018
BLCA (Lee)	MS026
BLCA (Lee)	MS042
BLCA (Lee)	MS050
BLCA (Lee)	MS027
BLCA (Lee)	MS028
BLCA (Lee)	MS043
BLCA (Lee)	MS046
BLCA (Lee)	MS008
BLCA (Lee)	MS011
BLCA (Lee)	MS019
BLCA (Lee)	MS044
BLCA (Lee)	MS004
BLCA (Lee)	MS009
BLCA (Lee)	MS001
BLCA (Lee)	MS002
BLCA (Lee)	MS010
BLCA (Lee)	MS005
BLCA (Lee)	MS049
BLCA (Lee)	MS013
BLCA (Lee)	MS021
BLCA (Lee)	MS014
BLCA (Lee)	MS015
BLCA (Lee)	MS023
GBM (Ogawa)	X1202_POS
GBM (Ogawa)	ORG14_POS
GBM (Ogawa)	ORG2_POS
GBM (Ogawa)	ORG3_POS

## Sheet: Tab S13.Tumoroid_Classification
Table S13
General Classification profiles of tumoroids
	772611-094-R	BL0293-F563	171881-019-R	885512-296-R	313798-341-R	381356-305-R	722911-139-R	192522-019-R	714174-038-R	588824-173-R	784911-089-T	979744-088-R	451658-271-R	234829-215-T	857933-349-R	128783-104-T	945468-187-T	215974-263-R	259778-044-R	764511-343-R	244465-170-R	254851-301-R	514821-333-R	155919-109-R	555926-031-R	967376-340-R	233499-124-R	764851-200-R	185487-224-T	276233-004-R	CN0375-F725	299373-070-T	296347-364-R	991263-137-R1	463943-066-T	913389-277-R	189374-263-R	445685-031-R	361931-004-R	638234-109-R	762968-020-R	475296-252-R	483684-250-R	991263-137-R2	439559-082-T	884544-143-R	255893-291-R	328469-098-R	188146-221-R
BLCA	0.362	0.152	0.0175	0.123	0.074	0.0165	0.026	0.027	0.065	0.033	0.0345	0.0575	0.0425	0.0335	0.0255	0.06	0.046	0.064	0.0315	0.0595	0.0245	0.0445	0.0545	0.034	0.066	0.039	0.0195	0.059	0.034	0.0605	0.035	0.051	0.081	0.0675	0.0595	0.0585	0.0585	0.083	0.0435	0.066	0.0255	0.091	0.0895	0.101	0.044	0.0795	0.0495	0.0955	0.0635
BRCA	0.0055	0.02	0.4895	0.011	0.024	0.0035	0.003	0.001	0.003	0.0025	0.002	0.002	0.004	0.003	0.0005	0.001	0.005	0.0075	0.0025	0.005	0.008	0.005	0.002	0.0035	0.0065	0.008	0.0065	0.0045	0.002	0.01	0.0075	0.003	0.0055	0.0055	0.004	0.006	0.0075	0.007	0.0025	0.0135	0.0055	0.002	0.0075	0.0085	0.004	0.007	0.0085	0.019	0.006
CESC	0.118	0.132	0.0615	0.2935	0.377	0.047	0.0295	0.037	0.045	0.0485	0.0445	0.0535	0.034	0.0565	0.0475	0.0485	0.05	0.049	0.048	0.054	0.0375	0.0465	0.044	0.061	0.046	0.0235	0.0635	0.0495	0.0405	0.0365	0.0615	0.0305	0.0595	0.0565	0.0585	0.038	0.04	0.042	0.0645	0.048	0.0415	0.035	0.0445	0.047	0.0535	0.054	0.048	0.04	0.054
COAD_READ	0.003	0.0255	0.0045	0.0045	0.0005	0.675	0.632	0.6085	0.579	0.577	0.575	0.564	0.5595	0.557	0.553	0.5485	0.545	0.5405	0.5345	0.512	0.505	0.4975	0.4935	0.4915	0.491	0.4855	0.4835	0.482	0.479	0.4655	0.463	0.4555	0.454	0.448	0.447	0.447	0.443	0.442	0.438	0.4285	0.4285	0.397	0.3865	0.386	0.375	0.37	0.369	0.3665	0.3605
ESCA	0.055	0.024	0.017	0.0865	0.0705	0.0245	0.032	0.0315	0.0365	0.038	0.038	0.0355	0.0235	0.0425	0.0535	0.044	0.0315	0.0505	0.0415	0.048	0.0495	0.044	0.0435	0.0445	0.0455	0.0645	0.0375	0.056	0.0585	0.0705	0.046	0.051	0.0335	0.0325	0.053	0.057	0.066	0.0515	0.0535	0.0405	0.0815	0.0675	0.057	0.0355	0.057	0.0375	0.054	0.0925	0.081
GBM	0.002	0.0045	0.003	0.007	0.001	0.0025	0.0005	0.0025	0.002	0.0015	0.0065	0.001	0.0005	0.0005	0.0065	0.0025	0.003	0.0005	0.0035	0.001	0.002	0.003	0.002	0.0005	0.0005	0.003	0.0045	0.0005	0.0115	0.001	0.0045	0.0035	0.0025	0.0025	0.003	0.003	0.0005	0.0095	0.0035	0.001	0.001	0.0015	0.002	0.0065	0.002	0.0005	0.0005	0.0015	0
HNSC	0.185	0.024	0.0065	0.1335	0.226	0.0025	0.004	0.003	0.0015	0.003	0.0005	0.0015	0.0015	0.0045	0.0025	0.0025	0.0025	0.0015	0.0065	0.0045	0.0035	0.004	0.01	0.0055	0.003	0.0045	0.0005	0.0055	0.003	0.004	0.0045	0.01	0.0035	0.0045	0.003	0.005	0.0055	0.003	0.004	0.0055	0.004	0.0025	0.0025	0.005	0.0065	0.0035	0.012	0.0095	0.005
KIRC	0.0045	0.017	0.012	0.012	0.007	0.003	0.0035	0.0025	0.0005	0.005	0.0045	0.005	0.008	0.005	0.0055	0.0075	0.0075	0.005	0.012	0.004	0.0105	0.008	0.0055	0.006	0.0255	0.023	0.006	0.01	0.0075	0.0085	0.012	0.0125	0.026	0.0075	0.0095	0.005	0.009	0.008	0.003	0.015	0.007	0.0075	0.0045	0.0105	0.0085	0.016	0.055	0.011	0.018
KIRP	0.037	0.117	0.0575	0.061	0.04	0.026	0.041	0.0435	0.042	0.065	0.049	0.0425	0.0695	0.05	0.032	0.031	0.0635	0.032	0.062	0.0315	0.0985	0.045	0.0795	0.052	0.0395	0.0295	0.054	0.0225	0.0475	0.017	0.0575	0.018	0.0765	0.0745	0.032	0.036	0.036	0.0745	0.0525	0.0895	0.052	0.05	0.042	0.0895	0.039	0.107	0.0355	0.0135	0.025
LGG	0.0025	0.0015	0.0065	0.0075	0	0.0035	0	0.003	0.003	0.0005	0.0105	0	0.0005	0	0.01	0.0015	0.0035	0.0005	0.0015	0	0.0015	0.004	0.003	0	0	0	0.004	0	0.0095	0	0.005	0.0025	0.003	0.003	0.003	0.003	0.001	0.003	0.0035	0	0.001	0.003	0.003	0.008	0.0035	0.0005	0	0.002	0.0005
LIHC	0.0015	0.012	0.002	0.0015	0.001	0	0.002	0.0015	0	0.002	0.001	0.001	0.0015	0.0015	0	0.015	0.0045	0.001	0.0035	0.001	0.001	0.001	0.003	0.015	0.001	0.0005	0.0025	0.001	0.0015	0.001	0.0005	0.0115	0.0015	0.002	0.0015	0.004	0.0035	0.001	0.0025	0.0025	0.002	0.0015	0.008	0.003	0.002	0.0025	0	0.0005	0.001
LUAD	0.002	0.0155	0.011	0.012	0.0045	0.003	0.0025	0.0045	0.004	0.004	0.004	0.007	0.002	0.005	0.003	0.004	0.007	0.0055	0.0065	0.007	0.0055	0.008	0.01	0.0045	0.0095	0.005	0.006	0.011	0.0065	0.0075	0.012	0.011	0.007	0.013	0.0065	0.0125	0.009	0.0115	0.009	0.0145	0.0085	0.008	0.017	0.024	0.0155	0.015	0.0085	0.008	0.0125
LUSC	0.0275	0.015	0.0055	0.072	0.044	0.003	0.002	0.0025	0.006	0.005	0.005	0.0025	0.003	0.0025	0.0045	0.003	0.0055	0.003	0.0075	0.0025	0.0035	0.0065	0.0045	0.004	0.006	0.0045	0.003	0.0085	0.004	0.007	0.0075	0.011	0.004	0.0055	0.005	0.008	0.007	0.005	0.0045	0.0075	0.0015	0.008	0.003	0.0045	0.0055	0.0065	0.012	0.0045	0.0055
OV	0.0065	0.0325	0.0905	0.0075	0.006	0.0045	0.0045	0.004	0.0035	0.008	0.0045	0.0035	0.0085	0.0105	0.003	0.003	0.0065	0.0065	0.0065	0.0365	0.0075	0.007	0.0045	0.005	0.0075	0.006	0.0155	0.0075	0.0075	0.0035	0.0365	0.0045	0.0075	0.006	0.0055	0.004	0.007	0.0065	0.006	0.005	0.0055	0.0055	0.0105	0.0065	0.0105	0.005	0.007	0.01	0.009
PAAD	0.002	0.0115	0.004	0.002	0.001	0.035	0.0155	0.026	0.0165	0.0145	0.0245	0.029	0.0265	0.018	0.023	0.032	0.0345	0.029	0.0205	0.031	0.018	0.03	0.022	0.0345	0.021	0.015	0.039	0.026	0.031	0.023	0.0195	0.0445	0.032	0.0315	0.0455	0.0395	0.0485	0.039	0.079	0.031	0.0495	0.055	0.047	0.0165	0.0945	0.025	0.0455	0.0415	0.0755
PRAD	0	0.0005	0.0155	0	0.0005	0.001	0.0015	0.0005	0.0005	0.0005	0	0	0.0025	0	0.0015	0.001	0.0005	0.002	0.015	0.002	0.002	0.003	0	0.001	0.0015	0.0035	0.005	0.002	0.001	0.0015	0.0005	0.0075	0.002	0.0015	0.0015	0.0005	0.0015	0.0005	0.003	0.001	0.006	0.002	0.0005	0.001	0.001	0.0055	0.0325	0.002	0.0005
SARC	0.002	0.026	0.01	0.006	0.005	0.0035	0.0025	0.003	0.003	0.003	0.002	0.002	0.006	0.0045	0.003	0.002	0.0025	0.003	0.004	0.0025	0.003	0.0025	0.003	0.004	0.003	0.006	0.005	0.0025	0.003	0.0065	0.0025	0.006	0.003	0.0045	0.0035	0.0055	0.007	0.0045	0.004	0.0055	0.005	0.0035	0.0035	0.005	0.005	0.0075	0.0065	0.0095	0.0075
SKCM	0.0475	0.035	0.0255	0.033	0.0315	0.0225	0.023	0.025	0.0195	0.0145	0.0225	0.0235	0.021	0.02	0.0135	0.018	0.015	0.022	0.0305	0.0185	0.022	0.0175	0.0145	0.022	0.02	0.0205	0.0195	0.0215	0.0175	0.003	0.0145	0.0435	0.019	0.0225	0.0185	0.019	0.0205	0.023	0.0225	0.016	0.0155	0.0125	0.015	0.018	0.02	0.024	0.0135	0.0165	0.02
STAD	0.0195	0.0365	0.026	0.023	0.014	0.0795	0.0865	0.0955	0.099	0.1175	0.098	0.093	0.0825	0.0965	0.1475	0.1045	0.097	0.11	0.0925	0.1095	0.114	0.1275	0.1105	0.122	0.115	0.1525	0.1105	0.148	0.1395	0.1615	0.112	0.11	0.091	0.1175	0.1455	0.1415	0.136	0.0995	0.135	0.108	0.1815	0.1465	0.1305	0.112	0.1305	0.1	0.118	0.1665	0.169
TGCT	0.026	0.1305	0.0015	0.0385	0.0235	0.002	0.0285	0.0255	0.024	0.0025	0.0185	0.0265	0.0275	0.019	0.0195	0.019	0.0185	0.0055	0.002	0.005	0.019	0.021	0.024	0.0175	0.018	0.01	0.0035	0.02	0.032	0.003	0.002	0.0335	0.02	0.027	0.0245	0.035	0.004	0.021	0.0025	0.025	0.0205	0.0195	0.0455	0.032	0.0225	0.0475	0.013	0.023	0.0115
THCA	0.0125	0.003	0.0005	0.0005	0.003	0.0005	0	0.003	0	0.0025	0.001	0.001	0.0015	0.003	0.0035	0.01	0.0005	0.003	0.0015	0.0005	0.004	0.011	0.005	0.016	0.014	0.0005	0.0055	0.002	0.0015	0.003	0.0035	0.0065	0.0015	0.001	0.017	0.015	0.0025	0	0.003	0.001	0.001	0.014	0.007	0.001	0.026	0.004	0.0115	0.006	0.0045
UCEC	0.004	0.056	0.0535	0.0105	0.0075	0.008	0.022	0.0085	0.0135	0.0225	0.004	0.0065	0.0295	0.0285	0.006	0.003	0.0165	0.0165	0.0145	0.023	0.0095	0.0145	0.012	0.008	0.007	0.017	0.0475	0.0145	0.012	0.0145	0.036	0.008	0.016	0.015	0.006	0.0085	0.007	0.0065	0.011	0.0165	0.011	0.0175	0.0185	0.0175	0.013	0.021	0.0205	0.0135	0.0145
Unknown	0.0745	0.1085	0.079	0.054	0.0385	0.0335	0.038	0.041	0.033	0.0295	0.05	0.042	0.0445	0.0385	0.0355	0.0385	0.034	0.042	0.052	0.0415	0.0505	0.049	0.0495	0.048	0.053	0.0785	0.058	0.046	0.05	0.0915	0.0565	0.065	0.0505	0.051	0.047	0.0485	0.0795	0.0585	0.0495	0.059	0.045	0.0495	0.055	0.0615	0.061	0.061	0.0795	0.0475	0.0555
[truncated: 83 more columns]
