# Supplementary material for: Evaluating the transcriptional fidelity of cancer models
Source: Genome Med. 2021 Apr 29;13:73. doi: 10.1186/s13073-021-00888-w (PMC8086312; doi:10.1186/s13073-021-00888-w)
Supplement: Supplementary file 15 — Additional file 15: Table S14. Subtype classification profiles of tumoroids. [file 13073_2021_888_MOESM15_ESM.xlsx]

## Sheet: Table S14. BRCA
Table S14
Subtype classifications of BRCA tumoroids
	171881-019-R	885512-296-R
Basal	0.122	0.256
Her2	0.293	0.038
LumA	0.097	0.003
LumB	0.334	0.006
Normal	0.063	0.035
Unknown	0.071	0.646
Solid Tissue Normal	0.02	0.016

## Sheet: Table S14. COAD_READ
Table S14
Subtype classifications of COAD_READ tumoroids
	192522-019-R	451658-271-R	722911-139-R	381356-305-R	979744-088-R	991263-137-R1	714174-038-R	215974-263-R	128783-104-T	945468-187-T	784911-089-T	514821-333-R	555926-031-R	244465-170-R	967376-340-R	588824-173-R	764511-343-R	764851-200-R	185487-224-T	296347-364-R	189374-263-R	234829-215-T	259778-044-R	254851-301-R	276233-004-R	638234-109-R	991263-137-R2	884544-143-R	155919-109-R	463943-066-T	445685-031-R	CN0375-F725	475296-252-R	233499-124-R	857933-349-R	913389-277-R	439559-082-T	762968-020-R	299373-070-T	328469-098-R	483684-250-R	753774-173-T	145919-334-R	188146-221-R	255893-291-R	135848-042-T	361931-004-R	388556-164-R	817829-284-R
CIN	0.407	0.421	0.386	0.318	0.356	0.41	0.338	0.334	0.307	0.372	0.358	0.3	0.34	0.345	0.335	0.356	0.327	0.34	0.361	0.332	0.352	0.292	0.293	0.286	0.35	0.378	0.376	0.404	0.31	0.295	0.332	0.305	0.317	0.249	0.249	0.262	0.321	0.252	0.338	0.282	0.266	0.3	0.359	0.307	0.274	0.38	0.23	0.384	0.213
Invasive	0.41	0.383	0.429	0.501	0.466	0.371	0.468	0.455	0.499	0.427	0.453	0.495	0.425	0.445	0.405	0.438	0.454	0.44	0.377	0.443	0.381	0.465	0.464	0.463	0.421	0.401	0.423	0.379	0.431	0.407	0.385	0.462	0.41	0.451	0.415	0.452	0.359	0.403	0.324	0.408	0.405	0.335	0.344	0.34	0.389	0.35	0.401	0.322	0.319
MSI/CIMP	0.143	0.149	0.152	0.142	0.126	0.139	0.156	0.164	0.15	0.157	0.148	0.162	0.178	0.16	0.213	0.161	0.162	0.169	0.201	0.159	0.214	0.189	0.186	0.194	0.163	0.159	0.135	0.147	0.176	0.188	0.217	0.172	0.189	0.224	0.273	0.204	0.228	0.26	0.253	0.232	0.244	0.284	0.218	0.25	0.247	0.167	0.267	0.188	0.333
Unknown	0.026	0.027	0.027	0.029	0.031	0.031	0.032	0.033	0.034	0.034	0.035	0.039	0.039	0.04	0.041	0.042	0.043	0.043	0.044	0.044	0.045	0.047	0.047	0.048	0.048	0.048	0.048	0.051	0.054	0.056	0.057	0.057	0.058	0.059	0.059	0.063	0.067	0.071	0.072	0.072	0.075	0.075	0.077	0.077	0.08	0.081	0.093	0.093	0.11
Solid Tissue Normal	0.014	0.02	0.006	0.01	0.021	0.049	0.006	0.014	0.01	0.01	0.006	0.004	0.018	0.01	0.006	0.003	0.014	0.008	0.017	0.022	0.008	0.007	0.01	0.009	0.018	0.014	0.018	0.019	0.029	0.054	0.009	0.004	0.026	0.017	0.004	0.019	0.025	0.014	0.013	0.006	0.01	0.006	0.002	0.026	0.01	0.022	0.009	0.013	0.025
[truncated: 7 more columns]

## Sheet: Table S14. LUAD
Table S14
Subtype classifications of LUAD tumoroids
	LG0481-F231	349418-098-R	LG0567-F671	K22795-001-R	538559-288-R
prox.-inflam	0.196	0.572	0.438	0.09	0.08
prox.-prolif.	0.656	0.27	0.28	0.183	0.129
Unknown	0.08	0.139	0.208	0.726	0.783
TRU	0.068	0.019	0.074	0.001	0.008

## Sheet: Table S14. LUSC
Table S14
Subtype classifications of LUSC tumoroids
	827478-307-R	864244-320-R	618468-307-R	LG0551-F552
basal	0.079	0.051	0.041	0.11
classical	0.45	0.502	0.392	0.191
primitive	0.357	0.297	0.285	0.307
Unknown	0.084	0.138	0.276	0.357
secretory	0.03	0.012	0.006	0.035

## Sheet: Table S14. PAAD
Table S14
Subtype classifications of PAAD tumoroids
	619344-162-R	777334-354-R1	521955-158-R2	868679-213-R	521955-158-R7	521955-158-R6	485176-168-R4	616732-234-R1	454973-116-R2	699152-130-R	454973-116-R3	292921-168-R	982778-135-R	485368-065-R3
basal	0.197	0.154	0.14	0.121	0.2	0.182	0.163	0.182	0.149	0.202	0.144	0.187	0.15	0.197
classical	0.273	0.233	0.244	0.228	0.156	0.154	0.169	0.133	0.142	0.088	0.123	0.084	0.108	0.045
LowPurity	0.033	0.041	0.042	0.039	0.031	0.043	0.04	0.032	0.046	0.034	0.048	0.033	0.044	0.026
Unknown	0.497	0.572	0.574	0.612	0.613	0.621	0.628	0.653	0.663	0.676	0.685	0.696	0.698	0.732

## Sheet: Table S14. UCEC
Table S14
Subtype classifications of UCEC tumoroids
	886662-343-R	474377-126-R	379773-124-R	876862-298-R	486699-345-R	485977-131-R
Endometrioid	0.677	0.643	0.44	0.16	0.257	0.252
Unknown	0.12	0.128	0.176	0.179	0.182	0.327
Serous	0.153	0.184	0.366	0.627	0.511	0.335
Solid Tissue Normal	0.05	0.045	0.018	0.034	0.05	0.086
